# Supplementary material for: Fatty acid tryptamide from cacao elongates Drosophila melanogaster lifespan with sirtuin-dependent heat shock protein expression
Source: Sci Rep. 2022 Jul 15;12:12080. doi: 10.1038/s41598-022-16471-1 (PMC9287426; doi:10.1038/s41598-022-16471-1)
Supplement: Supplementary file 2 — Supplementary Information 2. [file 41598_2022_16471_MOESM2_ESM.xlsx]

## Sheet: Sheet1
	0	3	10	30	0	3	10	30
Control	0.703	0.4991	0.4167	0.3268	0.6956	0.5345	0.4931	0.4523	ARs
	0.6189	0.6184	0.5191	0.4371	0.6345	0.5575	0.5397	0.4903
	0.7879	0.376	0.3347	0.3042	0.7567	0.4679	0.3773	0.2874
Fa-Trp21	0.7005	0.7163	0.6498	0.5197	0.6879	0.7545	0.6158	0.5422	Fa-Trp23
	0.6522	0.7986	0.6802	0.6198	0.6496	0.4757	0.6767	0.5744
	0.7488	0.567	0.5511	0.4446	0.7262	0.8398	0.5704	0.5034
