# Supplementary material for: Fatty acid tryptamide from cacao elongates Drosophila melanogaster lifespan with sirtuin-dependent heat shock protein expression
Source: Sci Rep. 2022 Jul 15;12:12080. doi: 10.1038/s41598-022-16471-1 (PMC9287426; doi:10.1038/s41598-022-16471-1)
Supplement: Supplementary file 3 — Supplementary Information 3. [file 41598_2022_16471_MOESM3_ESM.xlsx]

## Sheet: Sheet1
	Control	Fa-Trp21	Fa-Trp23	Res
Upper	42	46	43	46		Max
Upper of Box	28	33	35	34		0.75
Middle	27	30	33	31		Middle
Lower of Box	25	27.5	29	28		0.25
Lower	18	20	26	7		Minimum
	Control	Res	Fa-Trp21	Fa-Trp23						Fa-Trp21	Fa-Trp23
Box border 1	25	28	27.5	29
center lane	2	3	2.5	4
Box border 2	1	3	3	2
Beard length 1	-7	-21	-7.5	-3
Beard length 2	14	12	13	8
