# Supplementary material for: Fatty acid tryptamide from cacao elongates Drosophila melanogaster lifespan with sirtuin-dependent heat shock protein expression
Source: Sci Rep. 2022 Jul 15;12:12080. doi: 10.1038/s41598-022-16471-1 (PMC9287426; doi:10.1038/s41598-022-16471-1)
Supplement: Supplementary file 4 — Supplementary Information 4. [file 41598_2022_16471_MOESM4_ESM.xlsx]

## Sheet: ♂Sheet1
male（4 day）	1	2	3	4	5	average			female（4 day）	1	2	3	4	5	average			5.07598	4.01652	0.00238616	maleTtest
control・A	10.573	18.1666	18.1666	15.5714	7.63	14.0215			control・A	8.502	3.27	7.63	2.18	9.81	6.2784			4.85169	2.50832
control・B	21.8	15.5714	15.5714	15.5714	18.1666	17.3362			control・B	3.27	0.545	1.09	2.18	6.54	2.725
control・C	0.545	8.72	13.625	13.625	12.1111	9.72522			control・C	12.1111	10.355	11.4678	12.1111	7.085	10.626					0.675706	femaleTtest
						13.6943									6.54313
FA・D	18.1666	18.1666	15.5714	18.1666	18.1666	17.6476			FA・D	4.36	5.995	1.635	3.27	8.175	4.687
FA・E	18.1666	18.1666	15.5714	18.1666	12.1111	16.4365			FA・E	6.54	6.54	5.45	5.45	6.54	6.104
FA・F	3.815	6.104	18.1666	7.63	12.1111	9.56534			FA・F	1.09	1.635	8.72	3.27	9.265	4.796
						14.5498									5.19567
male（12 day）	1	2	3	4	5	average			female（12 day）	1	2	3	4	5	average
control・A	3.27	8.72	8.175	6.54	9.265	7.194			control・A	1.635	0.545	4.905	2.725	5.559	3.0738			3.68965	4.00238
control・B	8.175	10.9	13.625	6.54	15.5714	10.9623			control・B	12.1111	12.1111	12.1111	12.1111	12.1111	12.1111			4.59701	4.35301
control・C	5.123	15.5714	9.81	4.36	12.1111	9.3951			control・C	4.687	6.54	7.63	10.137	5.995	6.9978
						9.18379									7.39423
FA・D	10.355	1.635	3.27	9.81	13.625	7.739			FA・D	3.27	4.033	4.905	2.18	5.123	3.9022
FA・E	4.36	3.815	4.36	9.81	13.625	7.194			FA・E	0.545	4.36	1.635	1.635	2.18	2.071
FA・F	7.63	2.725	9.81	18.1666	7.63	9.19232			FA・F	13.625	12.1111	12.1111	4.142	12.1111	10.8201
						8.04177									5.59775
male（20 day）	1	2	3	4	5	average			female（20 day）	1	2	3	4	5	average
control・A	0	0	0	0.545	0	0.109			control・A	4.905	7.085	8.175	6.54	5.45	6.431			3.18283	2.0519
control・B	1.09	0	2.18	0.545	0.545	0.872			control・B	2.725	2.725	2.18	1.962	1.635	2.2454			4.60097	2.39194
control・C	3.25	4.905	8.9107	7.085	8.72	6.57414			control・C	5.995	5.995	5.777	6.54	6.54	6.1694
						2.51838									4.9486
FA・D	8.72	8.72	6.54	2.725	0	5.341			FA・D	1.09	1.09	4.36	6.54	6.54	3.924
FA・E	4.905	12.1111	10.9	13.625	13.625	11.0332			FA・E	2.18	3.27	5.45	4.905	5.45	4.251
FA・F	0	12.1111	10.355	7.63	1.635	6.34622			FA・F	6.54	8.72	8.175	7.63	7.63	7.739
						7.57348									5.30467
				♂									♀
			4 d	FTEST	TTEST							4 d	FTEST	TTEST
		Cont. vs FA-Trp		0.868097	0.652004						Cont. vs FA-Trp		0.757716	0.265292
			20 d	FTEST	TTEST							20 d	FTEST	TTEST
		Cont. vs FA-Trp		0.180308	0.00214583						Cont. vs FA-Trp		0.573772	0.675706
Mean
	1	2	3	4	5	6	7	8	9	10	11	12	13	14	15	16	17	18	19	20	21	22	23	24	25
SF				13.6943								9.18379								2.51838
Trp				14.5498								8.04177								7.57348
SD
♂	1	2	3	4	5	6	7	8	9	10	11	12	13	14	15	16	17	18	19	20	21	22	23	24	25
Cont.				5.07598								3.68965								3.18283
FA-Trp				4.85169								4.59701								4.60097
	4	12	20
Control	13.6943	9.18379	2.51838
Fa-Trp21	14.5498	8.04177	7.57348
SD	4	12	20
Control	5.07598	3.68965	3.18283
Fa-Trp21	4.85169	4.59701	4.60097
