# Supplementary material for: Fatty acid tryptamide from cacao elongates Drosophila melanogaster lifespan with sirtuin-dependent heat shock protein expression
Source: Sci Rep. 2022 Jul 15;12:12080. doi: 10.1038/s41598-022-16471-1 (PMC9287426; doi:10.1038/s41598-022-16471-1)
Supplement: Supplementary file 5 — Supplementary Information 5. [file 41598_2022_16471_MOESM5_ESM.xlsx]

## Sheet: Absorbance
0	0	0	0	0	0		0	0	0	0	0
0.964	0.31	1.355	0.207	1.313	0.931	0.39	1.213	0.269	0.683	0	0
1.219	1.404	1.328	1.601	0.171	0.163	1.18	1.024	0.811	1.064	0	0
0.732	0.64	0.178	0.135	1.724	1.699	0.535	0.467	0.751	0.227	0	0
0.442	0.431	1.109	1.155	0.118	0.096	1.059	0.625	0.702	0.169	0	0
0	1.059	0.38	0.259	0.079	0.135	0.075	0	0.229	0.232	0.356	0.29
0	0	0	0	0	0	0	0	0	0	0	0
0	0	0	0	0	0	0	0	0	0	0	0
Sample	Concentration	Wells	BackConcCalc	Values	MeanValue	Std.Dev.	CV%
St05	25	F2	25.067	1.059	1.059	0	0
St06	12.5	F3	11.779	0.38	0.38	0	0
St07	6.25	F4	8.382	0.259	0.259	0	0
St08	3.13	F5	Range?	0.079	0.079	0	0
St09	1.56	F6	3.577	0.135	0.135	0	0
St10	0.78	F7	Range?	0.075	0.075	0	0

## Sheet: MolecularDevice
Sample	Wells	Value	R	Result	MeanResult	SD	CV		Sample	Wells	Value	R	Result	MeanResult	SD	CV
Un01	B1	0.964		23.502	26.085	3.496	13.4		Un01	A1	0.089		7.919	7.119	0.551	7.7
	B6	0.931		22.944						A2	0.074		6.982
	C1	1.219	R	27.576						B1	0.073		6.918
	C2	1.404	R	30.316						B2	0.069		6.66
Un02	B2	0.31		9.899	21.054	11.788	56		Un02	A3	0.028		3.587	2.656	1.06	39.9
	B7	0.39		12.032						A4	0.005		Range?
	C3	1.328	R	29.209						B3	0.021		2.88
	C4	1.601	R	33.077						B4	0.011		1.502
Un03	B3	1.355	R	29.605	16.81	13.579	80.8		Un03	A5	0.003		Range?	Range?	Range?	Range?
	B8	1.213	R	27.485						A6	0.005		Range?
	C5	0.171		5.245						B5	0.003		Range?
	C6	0.163		4.905						B6	0.001		Range?
Un04	B4	0.207		6.636	16.701	10.518	63		Un04	A7	0.011		1.502	2.084	0.936	44.9
	B9	0.269		8.691						A8	0.009		1.073
	C7	1.18	R	26.978						B7	0.021		2.88
	C8	1.024		24.497						B8	0.021		2.88
Un05	B5	1.313	R	28.988	23.354	4.669	20		Un05	A9	0.022		2.988	2.642	0.306	11.6
	B10	0.683		18.442						A10	0.02		2.768
	C9	0.811		20.839						B9	0.016		2.278
	C10	1.064	R	25.147						B10	0.018		2.532
Un06	D1	0.732		19.381	15.829	3.157	19.9		Un06	C1	0.105		8.889	10.208	1.782	17.5
	D2	0.64		17.594						C2	0.099		8.528
	E1	0.442		13.302						D1	0.144		11.221
	E2	0.431		13.04						D2	0.16		12.193
Un07	D3	0.178		5.532	15.391	12.542	81.5		Un07	C3	0.037		4.371	5.143	2.533	49.3
	D4	0.135		3.577						C4	0.016		2.278
	E3	1.109	R	25.867						D3	0.096		8.346
	E4	1.155	R	26.59						D4	0.053		5.579
Un08	D5	1.724	R	34.732	18.119	19.007	104.9		Un08	C5	0.053		5.579	4.132	1.584	38.3
	D6	1.699	R	34.399						C6	0.048		5.219
	E5	0.118		2.6						D5	0.028		3.587
	E6	0.096		0.744						D6	0.015		2.142
Un09	D7	0.535		15.408	17.913	4.968	27.7		Un09	C7	0.012		1.681	2.394	1.057	44.1
	D8	0.467		13.887						C8	0.01		1.303
	E7	1.059		25.067						D7	0.026		3.396
	E8	0.625		17.292						D8	0.024		3.197
Un10	D9	0.751		19.738	12.761	7.582	59.4		Un10	C9	0.02		2.768	5.306	1.699	32
	D10	0.227		7.337						C10	0.063		6.264
	E9	0.702		18.809						D9	0.058		5.926
	E10	0.169		5.161						D10	0.063		6.264
Un11	F9	0.229		7.405	8.847	1.773	20		Un11	E9	0.013		1.845	3.314	1.501	45.3
	F10	0.232		7.506						E10	0.018		2.532
	F11	0.356		11.156						E11	0.028		3.587
	F12	0.29		9.321						E12	0.049		5.292
