# Supplementary material for: Fatty acid tryptamide from cacao elongates Drosophila melanogaster lifespan with sirtuin-dependent heat shock protein expression
Source: Sci Rep. 2022 Jul 15;12:12080. doi: 10.1038/s41598-022-16471-1 (PMC9287426; doi:10.1038/s41598-022-16471-1)
Supplement: Supplementary file 6 — Supplementary Information 6. [file 41598_2022_16471_MOESM6_ESM.xlsx]

## Sheet: Sheet1
n	No Fa-acid	Control	ARs	Res	Fa-Trp21	Fa-Trp23
1	17	126	57	18	79	45
2	10	98	51	18	81	47
3	24	103	45	37	80	62
4	13	110	50	24	88	55
5	16	114	53	34	81	61
