# Supplementary material for: Fatty acid tryptamide from cacao elongates Drosophila melanogaster lifespan with sirtuin-dependent heat shock protein expression
Source: Sci Rep. 2022 Jul 15;12:12080. doi: 10.1038/s41598-022-16471-1 (PMC9287426; doi:10.1038/s41598-022-16471-1)
Supplement: Supplementary file 7 — Supplementary Information 7. [file 41598_2022_16471_MOESM7_ESM.xlsx]

## Sheet: Sheet1
				Cont_F_vs_D-Trp_F			Cont_F_vs_T-Trp_F			Cont_M_vs_D-Trp_M			Cont_M_vs_T-Trp_M			D-Trp_F_vs_T-Trp_F			D-Trp_M_vs_T-Trp_M
KEGG Pathway	GeneList	Pathway Name	# of genes	p-value	FC Average	Z score	p-value	FC Average	Z score	p-value	FC Average	Z score	p-value	FC Average	Z score	p-value	FC Average	Z score	p-value	FC Average	Z score
dme00010	gene_list	Glycolysis / Gluconeogenesis - Drosophila melanogaster (fruit fly)	55	0.224346	0.175842	1.21505	0.425618	0.138354	0.796713	0.563703	0.153346	0.57735	0.44638	0.143674	0.761464	0.628956	-0.0374887	-0.483197	0.812497	-0.00967135	0.237206
dme00020	gene_list	Citrate cycle (TCA cycle) - Drosophila melanogaster (fruit fly)	43	0.585899	0.101666	0.544788	0.74276	0.0885355	0.328201	0.658134	0.144712	0.442491	0.460128	0.15254	0.738637	0.806576	-0.0131301	-0.244846	0.728574	0.00782805	0.347023
dme00030	gene_list	Pentose phosphate pathway - Drosophila melanogaster (fruit fly)	24	0.659322	-0.0572979	-0.44085	0.565594	-0.0567467	-0.574553	0.65664	0.0129913	-0.444557	0.990486	0.0544904	0.0119244	0.915277	0.000551206	-0.106385	0.647956	0.0414991	0.456603
dme00040	gene_list	Pentose and glucuronate interconversions - Drosophila melanogaster (fruit fly)	50	0.978182	0.0218042	-0.0273485	0.499211	-0.0378909	-0.675731	0.0624927	-0.130775	-1.86278	0.160598	-0.12421	-1.40306	0.522162	-0.0596951	-0.640017	0.716217	0.00656494	0.36352
dme00051	gene_list	Fructose and mannose metabolism - Drosophila melanogaster (fruit fly)	29	0.88275	0.000201522	-0.147484	0.698398	-0.017393	-0.387484	0.806411	0.0506522	-0.245059	0.88198	0.0277976	-0.14846	0.819236	-0.0175945	-0.228528	0.930426	-0.0228545	0.0873089
dme00052	gene_list	Galactose metabolism - Drosophila melanogaster (fruit fly)	36	0.272851	-0.142503	-1.09652	0.718141	-0.00715064	-0.360944	0.796833	0.124257	0.257448	0.836254	0.021677	-0.206687	0.427604	0.135353	0.793298	0.634781	-0.10258	-0.475008
dme00053	gene_list	Ascorbate and aldarate metabolism - Drosophila melanogaster (fruit fly)	36	0.850576	0.0541952	0.188384	0.597951	-0.0312306	-0.52735	0.0974055	-0.14145	-1.65756	0.173056	-0.149701	-1.36245	0.471915	-0.0854258	-0.719366	0.839834	-0.00825089	0.202105
dme00061	gene_list	Fatty acid biosynthesis - Drosophila melanogaster (fruit fly)	13	0.699676	-0.0729143	-0.385758	0.163682	-0.290312	-1.39279	0.431674	-0.0930221	-0.786331	0.708076	-0.0400705	-0.374442	0.32924	-0.217398	-0.975646	0.699903	0.0529516	0.385452
dme00062	gene_list	Fatty acid elongation - Drosophila melanogaster (fruit fly)	16	0.80076	0.083306	0.252364	0.93149	0.0264193	-0.0859709	0.324183	-0.116653	-0.985898	0.449014	-0.116062	-0.757061	0.726924	-0.0568867	-0.34922	0.859469	0.000591068	0.17705
dme00071	gene_list	Fatty acid degradation - Drosophila melanogaster (fruit fly)	33	0.578239	-0.0635363	-0.555959	0.235379	-0.134266	-1.18662	0.273396	-0.0701903	-1.09528	0.322594	-0.100868	-0.989141	0.553627	-0.0707293	-0.592334	0.968596	-0.0306779	0.0393687
dme00072	gene_list	Synthesis and degradation of ketone bodies - Drosophila melanogaster (fruit fly)	7	0.995535	0.023414	-0.00559574	0.63451	-0.110925	-0.475389	0.4848	-0.131282	-0.698603	0.349702	-0.262144	-0.935167	0.64194	-0.134339	-0.464988	0.764955	-0.130862	-0.29898
dme00100	gene_list	Steroid biosynthesis - Drosophila melanogaster (fruit fly)	6	0.750136	0.144772	0.31846	0.438816	-0.229337	-0.774194	0.0758014	-0.514923	-1.77558	0.327128	-0.303594	-0.979916	0.270826	-0.374109	-1.10116	0.467846	0.211329	0.725988
dme00130	gene_list	Ubiquinone and other terpenoid-quinone biosynthesis - Drosophila melanogaster (fruit fly)	9	0.249352	0.37804	1.15193	0.818769	0.111393	0.229129	0.720248	-0.010844	-0.358128	0.692487	-0.0649604	-0.395482	0.326838	-0.266647	-0.980502	0.949317	-0.0541165	-0.063564
dme00190	gene_list	Oxidative phosphorylation - Drosophila melanogaster (fruit fly)	131	0.273942	0.113153	1.09403	0.323202	0.12002	0.9879	0.732559	0.113391	0.341724	0.642745	0.0883821	0.463864	0.868161	0.00686753	-0.165994	0.875987	-0.0250093	0.156059
dme00220	gene_list	Arginine biosynthesis - Drosophila melanogaster (fruit fly)	18	0.539516	0.158185	0.613545	0.68758	-0.0372161	-0.402141	0.729762	0.020753	-0.345442	0.814845	0.00321678	-0.234181	0.297656	-0.195401	-1.04147	0.923695	-0.0175362	0.0957801
dme00230	gene_list	Purine metabolism - Drosophila melanogaster (fruit fly)	100	0.797745	0.0488948	0.256266	0.211582	-0.0633823	-1.24923	0.982312	0.0866903	-0.0221708	0.769008	0.0784526	0.293673	0.132179	-0.112277	-1.50556	0.736117	-0.0082377	0.337
dme00232	gene_list	Caffeine metabolism - Drosophila melanogaster (fruit fly)	6	0.553524	0.247526	0.592487	0.923147	0.0792744	0.09647	0.890569	0.135296	0.137584	0.570334	0.25847	0.567559	0.599337	-0.168252	-0.525354	0.640036	0.123174	0.467649
dme00240	gene_list	Pyrimidine metabolism - Drosophila melanogaster (fruit fly)	40	0.84029	-0.00391024	-0.201523	0.744732	0.000382597	-0.325593	0.736243	0.0441991	-0.336832	0.538029	-0.0343004	-0.615796	0.912156	0.00429284	-0.11032	0.750106	-0.0784995	-0.318499
dme00250	gene_list	Alanine, aspartate and glutamate metabolism - Drosophila melanogaster (fruit fly)	30	0.966055	0.0324932	0.0425566	0.334215	-0.107994	-0.965659	0.671476	0.0240726	-0.424123	0.74863	0.000273493	-0.320446	0.316793	-0.140487	-1.00107	0.93416	-0.0237991	0.0826118
dme00260	gene_list	Glycine, serine and threonine metabolism - Drosophila melanogaster (fruit fly)	28	0.645656	-0.054457	-0.459806	0.774202	-0.0019919	-0.286882	0.399565	-0.0439961	-0.842399	0.433916	-0.0792423	-0.782508	0.842436	0.0524651	0.198779	0.994141	-0.0352462	0.00734357
dme00270	gene_list	Cysteine and methionine metabolism - Drosophila melanogaster (fruit fly)	36	0.149757	0.245857	1.44039	0.711599	0.0985792	0.369709	0.850726	0.0624245	-0.188192	0.753475	0.00575545	-0.314061	0.252977	-0.147278	-1.14315	0.884355	-0.056669	-0.145451
dme00280	gene_list	Valine, leucine and isoleucine degradation - Drosophila melanogaster (fruit fly)	33	0.737792	-0.0281715	-0.334779	0.58878	-0.0366273	-0.540605	0.398822	-0.033736	-0.843727	0.333932	-0.097319	-0.966225	0.854146	-0.00845573	-0.183831	0.851837	-0.063583	-0.186775
dme00290	gene_list	Valine, leucine and isoleucine biosynthesis - Drosophila melanogaster (fruit fly)	2	0.976212	0.0447231	0.0298184	0.929163	-0.00949763	-0.0888981	0.8639	-0.0123675	-0.171411	0.872916	-0.0483039	-0.159956	0.905146	-0.0542207	-0.119163	0.999366	-0.0359364	0.00079498
dme00310	gene_list	Lysine degradation - Drosophila melanogaster (fruit fly)	35	0.660616	-0.0428104	-0.439063	0.681334	-0.0151854	-0.410643	0.126284	-0.12661	-1.52892	0.392613	-0.0762374	-0.854889	0.956593	0.027625	0.0544299	0.53908	0.0503726	0.614205
dme00330	gene_list	Arginine and proline metabolism - Drosophila melanogaster (fruit fly)	53	0.75658	-0.0137517	-0.309975	0.541627	-0.0277117	-0.610355	0.743163	0.0510664	-0.327668	0.503494	-0.0294325	-0.669002	0.780454	-0.0139599	-0.278728	0.700952	-0.080499	-0.384035
dme00340	gene_list	Histidine metabolism - Drosophila melanogaster (fruit fly)	8	0.476569	-0.205804	-0.711832	0.323246	-0.258146	-0.98781	0.797793	0.0131267	-0.256205	0.99725	0.0512407	-0.00344655	0.816339	-0.0523418	-0.232257	0.800914	0.038114	0.252165
dme00350	gene_list	Tyrosine metabolism - Drosophila melanogaster (fruit fly)	22	0.195851	-0.227937	-1.29346	0.34374	-0.130181	-0.946801	0.688306	0.0173356	-0.401155	0.513355	-0.0716556	-0.653623	0.675375	0.0977564	0.418782	0.767933	-0.0889912	-0.295079
dme00360	gene_list	Phenylalanine metabolism - Drosophila melanogaster (fruit fly)	8	0.298781	-0.312065	-1.03905	0.31953	-0.260483	-0.995424	0.876779	0.134173	0.155054	0.857056	-0.00433307	-0.180123	0.917644	0.0515825	0.103401	0.729725	-0.138506	-0.345491
dme00380	gene_list	Tryptophan metabolism - Drosophila melanogaster (fruit fly)	21	0.544946	0.14669	0.60535	0.721797	0.11254	0.356058	0.905923	0.0670664	-0.118182	0.636529	-0.0394202	-0.472557	0.778635	-0.0341491	-0.281098	0.700821	-0.106487	-0.384212
dme00400	gene_list	Phenylalanine, tyrosine and tryptophan biosynthesis - Drosophila melanogaster (fruit fly)	4	0.910871	-0.0260523	-0.11194	0.585573	-0.191628	-0.545263	0.827069	-0.00239841	-0.218462	0.674481	-0.134512	-0.420006	0.672413	-0.165576	-0.422839	0.818866	-0.132114	-0.229004
dme00410	gene_list	beta-Alanine metabolism - Drosophila melanogaster (fruit fly)	24	0.850013	-0.0100979	-0.189102	0.691487	-0.0252508	-0.396838	0.391327	-0.0571324	-0.857213	0.524203	-0.063337	-0.636881	0.84599	-0.0151529	-0.194237	0.859499	-0.00620463	0.177011
dme00430	gene_list	Taurine and hypotaurine metabolism - Drosophila melanogaster (fruit fly)	9	0.866729	0.0767361	0.167814	0.773863	0.128236	0.287326	0.836895	0.0314082	-0.205867	0.971375	0.0629667	0.0358842	0.912894	0.0514996	0.109389	0.807282	0.0315586	0.243933
dme00440	gene_list	Phosphonate and phosphinate metabolism - Drosophila melanogaster (fruit fly)	6	0.934807	0.0560292	0.0817983	0.876819	-0.00986159	-0.155003	0.769847	-0.0108999	-0.292575	0.677171	-0.0988906	-0.416327	0.811076	-0.0658908	-0.239038	0.879843	-0.0879908	-0.151168
dme00450	gene_list	Selenocompound metabolism - Drosophila melanogaster (fruit fly)	11	0.600261	-0.119767	-0.524025	0.87252	0.00307494	-0.160458	0.976937	0.0812796	-0.0289092	0.878904	0.0114543	-0.152359	0.695702	0.122842	0.391129	0.894507	-0.0698253	-0.132604
dme00471	gene_list	D-Glutamine and D-glutamate metabolism - Drosophila melanogaster (fruit fly)	3	0.23975	0.648783	1.17561	0.977271	0.0593617	0.0284904	0.80056	0.209957	0.252622	0.630848	0.299157	0.480534	0.228398	-0.589421	-1.2045	0.79465	0.0891998	0.260278
dme00472	gene_list	D-Arginine and D-ornithine metabolism - Drosophila melanogaster (fruit fly)	1	0.976212	-0.133008	-0.172416	0.929163	-0.265321	-0.357508	0.8639	-0.142624	-0.277672	0.872916	-0.139638	-0.215764	0.905146	-0.132313	-0.173436	0.999366	0.0029867	0.0471285
dme00480	gene_list	Glutathione metabolism - Drosophila melanogaster (fruit fly)	79	0.588285	-0.0305836	-0.541323	0.48447	-0.0232139	-0.699131	0.284445	-0.0117197	-1.07039	0.478322	-0.0186449	-0.709005	0.901467	0.00736973	-0.123808	0.753909	-0.00692518	0.313489
dme00500	gene_list	Starch and sucrose metabolism - Drosophila melanogaster (fruit fly)	32	0.314773	-0.137867	-1.00526	0.721373	0.0998162	0.356625	0.852687	0.115863	0.185692	0.761789	0.00464936	-0.303132	0.158849	0.237684	1.40895	0.612663	-0.111214	-0.506277
dme00510	gene_list	N-Glycan biosynthesis - Drosophila melanogaster (fruit fly)	38	0.801162	-0.0121684	-0.251844	0.659774	-0.0169241	-0.440225	0.228949	-0.073937	-1.20307	0.378003	-0.0749106	-0.881581	0.86405	-0.00475574	-0.171222	0.793851	-0.000973634	0.261313
dme00511	gene_list	Other glycan degradation - Drosophila melanogaster (fruit fly)	21	0.161955	-0.254956	-1.39853	0.552475	-0.0674722	-0.594055	0.153361	-0.170839	-1.42776	0.806009	0.00464696	-0.245578	0.379568	0.187484	0.878692	0.245362	0.175486	1.16169
dme00512	gene_list	Mucin type O-glycan biosynthesis - Drosophila melanogaster (fruit fly)	24	0.101363	0.332517	1.63828	0.277422	0.237572	1.08613	0.708921	0.0250991	-0.373306	0.976653	0.0470102	-0.0292647	0.521777	-0.0949444	-0.640609	0.732504	0.021911	0.341797
dme00513	gene_list	Various types of N-glycan biosynthesis - Drosophila melanogaster (fruit fly)	30	0.953923	0.0156669	-0.0577815	0.742976	-0.00690009	-0.327915	0.226843	-0.0951515	-1.20853	0.381924	-0.0897004	-0.874357	0.792138	-0.022567	-0.263536	0.783868	0.00545108	0.274282
dme00514	gene_list	Other types of O-glycan biosynthesis - Drosophila melanogaster (fruit fly)	39	0.252898	0.193517	1.14334	0.259922	0.201707	1.12658	0.567147	0.0122505	-0.572258	0.808378	0.0177746	-0.242519	0.935328	0.00818964	-0.0811428	0.754071	0.00552415	0.313276
dme00515	gene_list	Mannose type O-glycan biosynthesis - Drosophila melanogaster (fruit fly)	4	0.882098	0.0934686	0.148311	0.915673	-0.000886912	-0.105886	0.7879	-0.0234507	-0.269039	0.823272	-0.0470259	-0.223339	0.794723	-0.0943556	-0.260183	0.975508	-0.0235752	0.0307013
dme00520	gene_list	Amino sugar and nucleotide sugar metabolism - Drosophila melanogaster (fruit fly)	47	0.776464	0.0633969	0.28393	0.259458	0.187894	1.12767	0.769677	0.052981	-0.292798	0.705918	0.00335529	-0.377344	0.41139	0.124497	0.821449	0.913659	-0.0496257	-0.108424
dme00531	gene_list	Glycosaminoglycan degradation - Drosophila melanogaster (fruit fly)	15	0.999137	0.0251001	-0.00108179	0.77583	0.108916	0.284758	0.504686	-0.0548642	-0.667135	0.524181	-0.0939846	-0.636913	0.776298	0.0838163	0.284146	0.989966	-0.0391203	-0.0125759
dme00532	gene_list	Glycosaminoglycan biosynthesis - chondroitin sulfate / dermatan sulfate - Drosophila melanogaster (fruit fly)	8	0.616387	-0.137331	-0.500977	0.812191	-0.0278556	-0.237601	0.473081	-0.122639	-0.717474	0.545101	-0.138016	-0.605117	0.771522	0.109475	0.290385	0.943269	-0.0153765	0.0711614
dme00534	gene_list	Glycosaminoglycan biosynthesis - heparan sulfate / heparin - Drosophila melanogaster (fruit fly)	13	0.597663	-0.10909	-0.527764	0.634806	-0.0692958	-0.474973	0.272914	-0.164609	-1.09638	0.317324	-0.194423	-0.999971	0.933633	0.039794	0.0832749	0.977313	-0.0298137	0.0284372
dme00561	gene_list	Glycerolipid metabolism - Drosophila melanogaster (fruit fly)	42	0.797563	-0.0109971	-0.256503	0.492755	-0.0468156	-0.685934	0.437203	-0.0112654	-0.776926	0.684938	-0.00337507	-0.405734	0.681889	-0.0358185	-0.409887	0.731262	0.00789038	0.343448
dme00562	gene_list	Inositol phosphate metabolism - Drosophila melanogaster (fruit fly)	46	0.874953	0.00404453	-0.157371	0.725429	0.000119854	-0.351212	0.463148	-0.00151852	-0.733673	0.815135	0.0216547	-0.233807	0.855623	-0.00392468	-0.181948	0.628784	0.0231732	0.483439
dme00563	gene_list	Glycosylphosphatidylinositol (GPI)-anchor biosynthesis - Drosophila melanogaster (fruit fly)	25	0.341614	-0.14934	-0.950982	0.630723	-0.0383938	-0.48071	0.534298	-0.0149362	-0.621458	0.50876	-0.0652508	-0.660769	0.601859	0.110946	0.52173	0.933694	-0.0503146	-0.0831976
dme00564	gene_list	Glycerophospholipid metabolism - Drosophila melanogaster (fruit fly)	63	0.672637	0.0742524	0.422532	0.710245	0.0857204	0.371527	0.473726	0.0133935	-0.71643	0.684597	0.00679406	-0.406198	0.941475	0.0114681	-0.0734161	0.777144	-0.0065994	0.283043
dme00565	gene_list	Ether lipid metabolism - Drosophila melanogaster (fruit fly)	25	0.539963	0.137941	0.612869	0.400297	0.191133	0.84109	0.540717	-0.0133164	-0.611729	0.586481	-0.0444629	-0.543942	0.84776	0.0531917	0.191977	0.9749	-0.0311465	0.0314628
dme00590	gene_list	Arachidonic acid metabolism - Drosophila melanogaster (fruit fly)	17	0.421323	0.204492	0.804128	0.455805	0.202123	0.745772	0.836157	0.0467788	-0.206811	0.917783	0.0300504	-0.103227	0.917737	-0.002369	-0.103285	0.922674	-0.0167283	0.0970663
dme00592	gene_list	alpha-Linolenic acid metabolism - Drosophila melanogaster (fruit fly)	13	0.352218	0.262347	0.930295	0.348201	0.270976	0.938085	0.657326	-0.0138898	-0.443608	0.806386	-0.00815271	-0.245092	0.964076	0.00862896	-0.045039	0.855749	0.00573708	0.181788
dme00600	gene_list	Sphingolipid metabolism - Drosophila melanogaster (fruit fly)	29	0.636071	-0.0553533	-0.4732	0.896779	0.0659963	0.129731	0.259421	-0.0858053	-1.12776	0.276331	-0.127523	-1.0886	0.531383	0.12135	0.625896	0.972699	-0.0417182	-0.034223
dme00601	gene_list	Glycosphingolipid biosynthesis - lacto and neolacto series - Drosophila melanogaster (fruit fly)	3	0.985821	0.0159321	-0.0177721	0.907849	-0.0129437	-0.115752	0.940674	0.0527654	-0.0744225	0.73045	-0.124646	-0.344528	0.923667	-0.0288759	-0.0958153	0.770144	-0.177411	-0.292187
dme00603	gene_list	Glycosphingolipid biosynthesis - globo and isoglobo series - Drosophila melanogaster (fruit fly)	6	0.923825	0.061211	0.0956172	0.746723	-0.0693962	-0.322963	0.777198	-0.00763657	-0.282973	0.77859	-0.049795	-0.281157	0.674443	-0.130607	-0.420058	0.986551	-0.0421584	-0.0168568
dme00604	gene_list	Glycosphingolipid biosynthesis - ganglio series - Drosophila melanogaster (fruit fly)	5	0.778853	-0.0899929	-0.280814	0.804613	-0.050975	-0.247382	0.893513	0.0386995	-0.13386	0.725545	-0.0873541	-0.351057	0.960391	0.0390178	0.0496631	0.810469	-0.126054	-0.239822
dme00620	gene_list	Pyruvate metabolism - Drosophila melanogaster (fruit fly)	49	0.0193698	0.332182	2.33834	0.599935	0.110135	0.524495	0.510647	0.16677	0.657831	0.45934	0.146369	0.739933	0.0534425	-0.222046	-1.93133	0.893376	-0.0204014	0.134034
dme00630	gene_list	Glyoxylate and dicarboxylate metabolism - Drosophila melanogaster (fruit fly)	33	0.681566	0.0909643	0.410327	0.557153	-0.0436507	-0.587075	0.929777	0.075765	-0.0881248	0.9292	0.038564	-0.0888514	0.311819	-0.134615	-1.01141	0.995642	-0.037201	-0.00546237
dme00640	gene_list	Propanoate metabolism - Drosophila melanogaster (fruit fly)	29	0.979702	0.0296963	0.0254431	0.731491	-0.0102439	-0.343143	0.44869	-0.028582	-0.757601	0.45574	-0.0709027	-0.74588	0.714409	-0.0399402	-0.365941	0.969604	-0.0423207	-0.0381049
dme00650	gene_list	Butanoate metabolism - Drosophila melanogaster (fruit fly)	16	0.960961	0.0365962	0.0489471	0.67645	-0.0455012	-0.417312	0.463702	-0.0639699	-0.732765	0.37222	-0.146147	-0.892322	0.64238	-0.0820974	-0.464374	0.826622	-0.0821772	-0.219036
dme00670	gene_list	One carbon pool by folate - Drosophila melanogaster (fruit fly)	12	0.911508	-0.0041113	-0.111137	0.625262	-0.0773331	-0.488406	0.614829	-0.0323917	-0.503193	0.321391	-0.202349	-0.991603	0.713581	-0.0732218	-0.367051	0.579933	-0.169958	-0.553483
dme00730	gene_list	Thiamine metabolism - Drosophila melanogaster (fruit fly)	21	0.30997	0.228855	1.01529	0.480662	0.178698	0.705238	0.544151	0.198725	0.606548	0.268608	-0.162453	-1.10627	0.715212	-0.0501569	-0.364866	0.0749862	-0.361178	-1.78055
dme00740	gene_list	Riboflavin metabolism - Drosophila melanogaster (fruit fly)	8	0.242455	0.404937	1.16887	0.128048	0.512237	1.52184	0.913165	0.0564401	-0.109047	0.929715	0.0800696	0.088204	0.776902	0.1073	0.283359	0.839016	0.0236295	0.203152
dme00750	gene_list	Vitamin B6 metabolism - Drosophila melanogaster (fruit fly)	6	0.253111	-0.403178	-1.14283	0.710455	0.17667	0.371245	0.931782	0.0594423	-0.0856036	0.99939	0.052047	-0.000765069	0.117076	0.579848	1.56717	0.932248	-0.00739535	0.0850163
dme00760	gene_list	Nicotinate and nicotinamide metabolism - Drosophila melanogaster (fruit fly)	19	0.741392	-0.0441829	-0.33001	0.985525	0.0414663	-0.0181427	0.691214	0.0126741	-0.397208	0.96467	0.0432839	-0.0442947	0.742217	0.0856492	0.328919	0.72673	0.0306098	0.349479
dme00770	gene_list	Pantothenate and CoA biosynthesis - Drosophila melanogaster (fruit fly)	12	0.920676	-0.00104739	-0.0995817	0.589649	-0.0901004	-0.539345	0.508725	-0.0702739	-0.660825	0.512434	-0.115913	-0.655053	0.667432	-0.089053	-0.429675	0.969477	-0.045639	-0.0382638
dme00780	gene_list	Biotin metabolism - Drosophila melanogaster (fruit fly)	3	0.900978	0.0913393	0.124425	0.622338	0.291978	0.492539	0.612649	-0.154811	-0.506296	0.744136	-0.115325	-0.326382	0.720244	0.200639	0.358133	0.875038	0.0394863	0.157262
dme00785	gene_list	Lipoic acid metabolism - Drosophila melanogaster (fruit fly)	3	0.932059	0.0705669	0.0852543	0.828287	-0.0636461	-0.216899	0.742178	-0.0695807	-0.32897	0.901436	-0.0112905	-0.123847	0.761008	-0.134213	-0.304157	0.844432	0.0582902	0.196227
dme00790	gene_list	Folate biosynthesis - Drosophila melanogaster (fruit fly)	40	0.583393	0.105005	0.548435	0.962746	0.038668	-0.0467081	0.824081	0.0592749	-0.222299	0.133524	-0.158732	-1.50035	0.534983	-0.066337	-0.620417	0.169416	-0.218007	-1.37408
dme00830	gene_list	Retinol metabolism - Drosophila melanogaster (fruit fly)	34	0.946601	0.0359069	0.0669762	0.591722	-0.0347819	-0.536342	0.0752237	-0.165469	-1.7791	0.187894	-0.148598	-1.31683	0.547858	-0.0706888	-0.600973	0.710144	0.0168713	0.371663
dme00860	gene_list	Porphyrin and chlorophyll metabolism - Drosophila melanogaster (fruit fly)	46	0.953325	0.01743	-0.0585312	0.790248	0.0110297	-0.265988	0.0753839	-0.129719	-1.77812	0.203098	-0.114634	-1.27278	0.840604	-0.00640024	-0.201121	0.676088	0.0150848	0.417808
dme00900	gene_list	Terpenoid backbone biosynthesis - Drosophila melanogaster (fruit fly)	26	0.588592	-0.0720737	-0.540878	0.826243	0.00770078	-0.219523	0.507735	-0.0196063	-0.662369	0.417681	-0.0890844	-0.810451	0.725917	0.0797745	0.350562	0.840113	-0.0694781	-0.201749
dme00910	gene_list	Nitrogen metabolism - Drosophila melanogaster (fruit fly)	18	0.666684	-0.067888	-0.430704	0.881669	0.0755424	0.148854	0.629517	0.183194	0.482406	0.857239	0.0146016	-0.17989	0.548452	0.14343	0.600081	0.502254	-0.168593	-0.670948
dme00920	gene_list	Sulfur metabolism - Drosophila melanogaster (fruit fly)	9	0.905001	-0.0111834	-0.119346	0.916374	0.0754691	0.105003	0.560439	-0.0730208	-0.58219	0.640343	-0.0862351	-0.46722	0.818236	0.0866525	0.229815	0.933662	-0.0132142	0.0832387
dme00970	gene_list	Aminoacyl-tRNA biosynthesis - Drosophila melanogaster (fruit fly)	42	0.12047	-0.19472	-1.5528	0.292803	-0.0958571	-1.05199	0.474449	-0.00334391	-0.715259	0.414313	-0.0597421	-0.816328	0.557326	0.0988628	0.586818	0.876817	-0.0563982	-0.155005
dme00980	gene_list	Metabolism of xenobiotics by cytochrome P450 - Drosophila melanogaster (fruit fly)	69	0.724566	0.0643191	0.352363	0.85196	0.0255742	-0.186618	0.0395161	-0.117796	-2.05877	0.0839319	-0.132788	-1.72831	0.580176	-0.0387449	-0.553127	0.831475	-0.014992	0.21281
dme00981	gene_list	Insect hormone biosynthesis - Drosophila melanogaster (fruit fly)	26	0.688505	0.0975694	0.400884	0.49801	-0.0703023	-0.677623	0.356306	0.239137	0.922427	0.528009	0.162431	0.631048	0.275098	-0.167872	-1.0914	0.805809	-0.0767052	-0.245837
dme00982	gene_list	Drug metabolism - cytochrome P450 - Drosophila melanogaster (fruit fly)	68	0.868287	0.0438281	0.165835	0.567548	-0.0151102	-0.571667	0.0410862	-0.11768	-2.04266	0.0833487	-0.134496	-1.73158	0.459752	-0.0589383	-0.739255	0.846745	-0.0168155	0.193273
dme00983	gene_list	Drug metabolism - other enzymes - Drosophila melanogaster (fruit fly)	96	0.624873	0.0711935	0.488955	0.578677	-0.00412884	-0.555318	0.0465484	-0.0805796	-1.99039	0.115826	-0.0904668	-1.57254	0.288382	-0.0753224	-1.06168	0.75591	-0.0098872	0.310856
dme01040	gene_list	Biosynthesis of unsaturated fatty acids - Drosophila melanogaster (fruit fly)	25	0.928922	0.0089704	-0.0892006	0.984699	0.0417498	-0.0191787	0.346739	-0.0681287	-0.940934	0.936907	0.0382397	-0.079158	0.939872	0.0327794	0.075431	0.393074	0.106368	0.854056
dme01100	gene_list	Metabolic pathways - Drosophila melanogaster (fruit fly)	987	0.764171	0.0341278	0.300008	0.497149	0.0263156	-0.678982	0.0145062	0.0237607	-2.44448	0.0331061	-0.00801726	-2.13079	0.325966	-0.00781219	-0.982271	0.861898	-0.0317779	0.173959
dme01200	gene_list	Carbon metabolism - Drosophila melanogaster (fruit fly)	122	0.349	0.103236	0.936531	0.772626	0.0677927	0.288942	0.676893	0.119943	0.416706	0.511611	0.105191	0.656331	0.487773	-0.0354435	-0.693855	0.774766	-0.014752	0.286146
dme01210	gene_list	2-Oxocarboxylic acid metabolism - Drosophila melanogaster (fruit fly)	22	0.546033	0.14358	0.603715	0.631251	-0.0437658	-0.479967	0.994222	0.0898213	0.00724144	0.962875	0.043496	-0.0465455	0.267757	-0.187345	-1.10824	0.955612	-0.0463253	-0.0556604
dme01212	gene_list	Fatty acid metabolism - Drosophila melanogaster (fruit fly)	53	0.724603	-0.0190936	-0.352314	0.332422	-0.0705136	-0.969247	0.147591	-0.0770564	-1.44809	0.569813	-0.0171293	-0.568327	0.555093	-0.0514201	-0.590145	0.401449	0.0599271	0.839036
dme01230	gene_list	Biosynthesis of amino acids - Drosophila melanogaster (fruit fly)	68	0.426318	0.113964	0.795507	0.709607	0.00587217	-0.372384	0.933102	0.0970105	0.0839431	0.900084	0.065871	0.125555	0.22932	-0.108092	-1.20211	0.958561	-0.0311394	0.0519597
dme01240	gene_list	Biosynthesis of cofactors - Drosophila melanogaster (fruit fly)	145	0.159705	0.132608	1.40606	0.786331	0.0646256	0.271078	0.209781	0.00182913	-1.25417	0.0845012	-0.0751368	-1.72515	0.228643	-0.0679823	-1.20386	0.559011	-0.0769659	-0.584311
dme02010	gene_list	ABC transporters - Drosophila melanogaster (fruit fly)	25	0.806685	-0.0195959	-0.244705	0.820898	0.084392	0.22639	0.713455	0.0273943	-0.367219	0.649726	0.133134	0.454143	0.629804	0.103988	0.482003	0.395161	0.10574	0.850296
dme03008	gene_list	Ribosome biogenesis in eukaryotes - Drosophila melanogaster (fruit fly)	74	0.0295922	-0.206931	-2.17551	0.0923158	-0.124817	-1.68331	0.494492	0.0224207	-0.683181	0.229037	-0.072078	-1.20284	0.538951	0.0821143	0.6144	0.549931	-0.0944987	-0.597863
dme03010	gene_list	Ribosome - Drosophila melanogaster (fruit fly)	134	0.982699	0.0270773	0.0216852	0.868362	0.032649	-0.165739	0.174146	-0.00919888	-1.359	0.0156442	-0.133448	-2.41711	0.853218	0.00557167	-0.185014	0.223781	-0.124249	-1.21653
dme03013	gene_list	RNA transport - Drosophila melanogaster (fruit fly)	144	0.0328286	-0.137997	-2.13417	0.297366	-0.0303188	-1.0421	0.47142	0.0385745	-0.72017	0.717066	0.0254576	-0.362382	0.227286	0.107679	1.20738	0.738114	-0.0131169	0.334352
dme03015	gene_list	mRNA surveillance pathway - Drosophila melanogaster (fruit fly)	80	0.252526	-0.0921473	-1.14424	0.540831	-0.0142848	-0.611557	0.644767	0.0456239	-0.461044	0.690525	0.0919281	0.398143	0.551578	0.0778625	0.595397	0.376126	0.0463043	0.885057
dme03018	gene_list	RNA degradation - Drosophila melanogaster (fruit fly)	58	0.150704	-0.14796	-1.43705	0.355851	-0.0601807	-0.9233	0.544322	0.0222612	-0.60629	0.768961	0.0180103	-0.293735	0.553046	0.087779	0.593202	0.76954	-0.00425091	0.292976
dme03020	gene_list	RNA polymerase - Drosophila melanogaster (fruit fly)	29	0.338525	-0.137886	-0.957085	0.512417	-0.0605366	-0.655079	0.387577	-0.0450333	-0.86402	0.267666	-0.130804	-1.10845	0.72235	0.0773491	0.35532	0.750458	-0.0857703	-0.318036
dme03022	gene_list	Basal transcription factors - Drosophila melanogaster (fruit fly)	40	0.428722	-0.0895742	-0.79138	0.428875	0.153685	0.791118	0.693594	0.0366764	-0.393982	0.840241	0.0806823	0.201585	0.106197	0.243259	1.61552	0.542896	0.0440058	0.608439
dme03030	gene_list	DNA replication - Drosophila melanogaster (fruit fly)	35	0.00657616	-0.396563	-2.71758	0.869273	0.0692339	0.164582	0.707124	0.0356654	-0.375722	0.446313	-0.0622045	-0.761576	0.00257338	0.465797	3.01458	0.663541	-0.0978699	-0.435029
dme03040	gene_list	Spliceosome - Drosophila melanogaster (fruit fly)	121	0.00930685	0.242506	2.60057	4.77609e-07	0.442503	5.0351	0.267631	0.172431	1.10853	0.00426342	0.283481	2.85798	0.0234276	0.199997	2.26639	0.0523161	0.111049	1.94052
dme03050	gene_list	Proteasome - Drosophila melanogaster (fruit fly)	53	0.858413	0.0478641	0.178395	0.145544	0.218659	1.45545	0.931057	0.0786429	-0.0865145	0.913402	0.0656147	0.108748	0.208683	0.170795	1.2572	0.838653	-0.0130281	0.203616
dme03060	gene_list	Protein export - Drosophila melanogaster (fruit fly)	23	0.9296	0.00843616	-0.0883477	0.736167	0.106079	0.336934	0.402848	-0.0566778	-0.836546	0.312809	-0.134922	-1.00935	0.668965	0.0976424	0.42757	0.810294	-0.0782437	-0.240046
dme03410	gene_list	Base excision repair - Drosophila melanogaster (fruit fly)	20	0.127034	-0.288039	-1.5259	0.706385	-0.0280568	-0.376716	0.718614	0.0214634	-0.360312	0.610406	-0.049034	-0.509494	0.219541	0.259982	1.22775	0.85527	-0.0704973	-0.182399
dme03420	gene_list	Nucleotide excision repair - Drosophila melanogaster (fruit fly)	39	0.106743	-0.211882	-1.61301	0.846907	0.0719219	0.193067	0.559222	0.0106856	-0.583997	0.618073	-0.0187054	-0.498584	0.0595194	0.283804	1.88434	0.9582	-0.0293911	0.0524126
dme03430	gene_list	Mismatch repair - Drosophila melanogaster (fruit fly)	20	0.0363971	-0.404402	-2.09246	0.975848	0.0509577	0.0302745	0.71456	0.020453	-0.365739	0.334654	-0.139609	-0.964783	0.0260473	0.45536	2.22551	0.508227	-0.160062	-0.661601
dme03440	gene_list	Homologous recombination - Drosophila melanogaster (fruit fly)	23	0.0675396	-0.324757	-1.82807	0.916273	0.0260475	-0.105129	0.541944	-0.0173309	-0.609877	0.75945	-0.00447963	-0.306203	0.0696776	0.350805	1.814	0.777469	0.0128513	0.282619
dme03450	gene_list	Non-homologous end-joining - Drosophila melanogaster (fruit fly)	6	0.376385	-0.30634	-0.884577	0.741284	-0.0719447	-0.330153	0.87239	0.0339457	-0.160623	0.721973	-0.076915	-0.355823	0.547908	0.234395	0.600897	0.827282	-0.110861	-0.218189
dme03460	gene_list	Fanconi anemia pathway - Drosophila melanogaster (fruit fly)	26	0.0517051	-0.325108	-1.94558	0.925553	0.0609907	0.0934408	0.768833	0.0405518	-0.293902	0.57227	-0.0462071	-0.564711	0.0328277	0.386099	2.13418	0.758716	-0.086759	-0.307168
dme04013	gene_list	MAPK signaling pathway - fly - Drosophila melanogaster (fruit fly)	92	0.773244	-0.00223534	-0.288134	0.683858	0.00822	-0.407205	0.205277	-0.021402	-1.26666	0.752042	0.081631	0.315947	0.920494	0.0104553	-0.0998109	0.109578	0.103033	1.60009
dme04068	gene_list	FoxO signaling pathway - Drosophila melanogaster (fruit fly)	63	0.501741	-0.052379	-0.671752	0.878955	0.0617391	0.152293	0.739907	0.123355	0.331977	0.333775	0.160664	0.966538	0.39146	0.114118	0.856972	0.483932	0.037309	0.699992
dme04070	gene_list	Phosphatidylinositol signaling system - Drosophila melanogaster (fruit fly)	61	0.909832	0.0120381	-0.11325	0.741039	0.00834209	-0.330478	0.708999	0.0487565	-0.373201	0.676886	0.0997942	0.416716	0.835631	-0.00369603	-0.207485	0.413887	0.0510377	0.817072
dme04080	gene_list	Neuroactive ligand-receptor interaction - Drosophila melanogaster (fruit fly)	57	0.800575	-0.00537476	-0.252603	0.568366	0.110683	0.57046	0.418329	0.177777	0.809323	0.803705	0.0816151	0.248555	0.405483	0.116058	0.831869	0.589376	-0.0961623	-0.53974
dme04120	gene_list	Ubiquitin mediated proteolysis - Drosophila melanogaster (fruit fly)	106	0.163377	-0.098989	-1.3938	0.883157	0.057474	0.146968	0.907613	0.0979197	0.11605	0.406368	0.124075	0.830302	0.10752	0.156463	1.60944	0.44095	0.0261549	0.77059
dme04122	gene_list	Sulfur relay system - Drosophila melanogaster (fruit fly)	8	0.773063	-0.068289	-0.288371	0.742639	-0.0557159	-0.32836	0.632173	-0.0523521	-0.478671	0.59269	-0.115942	-0.534942	0.981975	0.0125732	-0.0225923	0.926709	-0.0635903	-0.0919866
dme04130	gene_list	SNARE interactions in vesicular transport - Drosophila melanogaster (fruit fly)	21	0.68752	-0.0552626	-0.402223	0.882823	0.0730055	0.147391	0.710321	0.0210608	-0.371425	0.790003	0.000622427	-0.266307	0.569479	0.128268	0.568819	0.93024	-0.0204384	0.0875429
dme04136	gene_list	Autophagy - other - Drosophila melanogaster (fruit fly)	25	0.469419	-0.107537	-0.723425	0.540463	-0.0612116	-0.612113	0.421797	-0.045214	-0.803308	0.637657	-0.0314798	-0.470978	0.878576	0.0463256	0.152774	0.764228	0.0137343	0.299933
dme04137	gene_list	Mitophagy - animal - Drosophila melanogaster (fruit fly)	42	0.742101	-0.0212822	-0.329072	0.329496	-0.0855596	-0.975129	0.882089	0.107589	0.148321	0.508269	0.143142	0.661535	0.534931	-0.0642775	-0.620497	0.576896	0.0355527	0.557924
dme04140	gene_list	Autophagy - animal - Drosophila melanogaster (fruit fly)	99	0.0857478	0.183975	1.71827	0.00704325	0.28023	2.69479	0.397676	0.0177706	-0.845778	0.777482	0.0270554	-0.282602	0.383585	0.0962548	0.87131	0.586514	0.0092848	0.543894
dme04141	gene_list	Protein processing in endoplasmic reticulum - Drosophila melanogaster (fruit fly)	134	4.32172e-05	0.349851	4.08957	5.94844e-10	0.50949	6.19179	0.133904	0.196331	1.49888	0.000264073	0.332716	3.64821	0.06409	0.159639	1.85155	0.0167115	0.136386	2.39299
dme04142	gene_list	Lysosome - Drosophila melanogaster (fruit fly)	118	0.186131	0.137148	1.32211	0.024552	0.224788	2.24838	0.0183698	-0.0921812	-2.35808	0.041389	-0.114724	-2.03961	0.398453	0.0876396	0.844387	0.831509	-0.0200344	0.212767
dme04144	gene_list	Endocytosis - Drosophila melanogaster (fruit fly)	125	0.000245948	0.326568	3.66644	3.51399e-06	0.405273	4.63823	0.198442	0.184293	1.286	0.00109232	0.312189	3.2656	0.450247	0.0787051	0.755004	0.027972	0.127896	2.19768
dme04145	gene_list	Phagosome - Drosophila melanogaster (fruit fly)	82	0.714956	0.0624004	0.365209	0.893606	0.0322568	-0.133743	0.507352	0.149485	0.662966	0.490516	0.120067	0.689489	0.607221	-0.0301437	-0.514045	0.939653	-0.0294181	0.0757062
dme04146	gene_list	Peroxisome - Drosophila melanogaster (fruit fly)	91	0.609883	0.0744854	0.51024	0.62798	0.000976329	-0.484572	0.0511015	-0.0816937	-1.95063	0.339577	-0.036743	-0.955002	0.310627	-0.0735091	-1.01391	0.353149	0.0449507	0.928498
dme04150	gene_list	mTOR signaling pathway - Drosophila melanogaster (fruit fly)	99	0.756283	-0.00329423	-0.310366	0.705	0.0120448	-0.37858	0.214502	-0.0153207	-1.24128	0.636479	0.0100639	-0.472628	0.961676	0.015339	-0.04805	0.46201	0.0253846	0.735541
dme04213	gene_list	Longevity regulating pathway - multiple species - Drosophila melanogaster (fruit fly)	54	3.38861e-11	0.853885	6.62861	2.56088e-17	1.04524	8.46503	6.12079e-05	0.542607	4.00811	3.43754e-11	0.854602	6.62649	0.149437	0.191355	1.44152	0.00219157	0.311995	3.06296
dme04214	gene_list	Apoptosis - fly - Drosophila melanogaster (fruit fly)	62	0.72251	-0.0160666	-0.355106	0.713304	0.00456591	-0.367422	0.62937	0.0375107	-0.482614	0.607736	0.110324	0.513308	0.992364	0.0206325	0.00957077	0.30354	0.0728131	1.02887
dme04215	gene_list	Apoptosis - multiple species - Drosophila melanogaster (fruit fly)	23	0.770304	-0.0305632	-0.291977	0.890859	0.0202383	-0.137218	0.660348	0.012256	-0.439433	0.854318	0.0863873	0.183612	0.864186	0.0508015	0.171048	0.525938	0.0741312	0.634219
dme04310	gene_list	Wnt signaling pathway - Drosophila melanogaster (fruit fly)	95	0.817189	0.0471405	0.231162	0.7105	0.0120153	-0.371184	0.792949	0.0661168	-0.262483	0.477547	0.117157	0.710253	0.542698	-0.0351252	-0.608739	0.307875	0.05104	1.01969
dme04320	gene_list	Dorso-ventral axis formation - Drosophila melanogaster (fruit fly)	28	0.499631	-0.0918229	-0.675071	0.242075	-0.146865	-1.16982	0.442857	-0.0321931	-0.767377	0.781982	0.098854	0.276737	0.652113	-0.0550419	-0.450828	0.289108	0.131047	1.06008
dme04330	gene_list	Notch signaling pathway - Drosophila melanogaster (fruit fly)	24	0.19507	-0.217578	-1.29572	0.447454	-0.0895541	-0.759667	0.384177	-0.0593437	-0.870226	0.873608	0.0812144	0.159078	0.544034	0.128023	0.606725	0.299649	0.140558	1.03719
dme04341	gene_list	Hedgehog signaling pathway - fly - Drosophila melanogaster (fruit fly)	40	0.817205	0.0589249	0.231141	0.673469	-0.0127687	-0.421392	0.659522	0.146528	0.440573	0.443278	0.160174	0.76667	0.50983	-0.0716936	-0.659103	0.704898	0.0136456	0.378718
dme04350	gene_list	TGF-beta signaling pathway - Drosophila melanogaster (fruit fly)	42	0.334906	-0.111309	-0.96428	0.596162	-0.0259153	-0.529928	0.802739	0.120625	0.249804	0.447529	0.156596	0.759542	0.626157	0.085394	0.487143	0.574683	0.0359711	0.561168
dme04391	gene_list	Hippo signaling pathway - fly - Drosophila melanogaster (fruit fly)	55	0.256742	-0.115106	-1.13413	0.647424	-0.00846243	-0.457343	0.197248	-0.0562076	-1.28943	0.848074	0.0293423	-0.191576	0.460869	0.106644	0.737417	0.279226	0.08555	1.08206
dme04392	gene_list	Hippo signaling pathway - multiple species - Drosophila melanogaster (fruit fly)	16	0.586514	-0.0995358	-0.543894	0.594029	-0.0706137	-0.533006	0.586347	-0.0247121	-0.544138	0.873883	0.0876294	0.158728	0.96592	0.0289221	0.0427261	0.47657	0.112342	0.71183
dme04512	gene_list	ECM-receptor interaction - Drosophila melanogaster (fruit fly)	12	0.990099	0.0220662	-0.0124098	0.555959	-0.102509	-0.588854	0.743055	0.00975629	-0.327811	0.91003	0.081347	0.113001	0.568548	-0.124575	-0.570191	0.654458	0.0715907	0.447577
dme04624	gene_list	Toll and Imd signaling pathway - Drosophila melanogaster (fruit fly)	80	0.0426908	-0.182771	-2.02672	0.173855	0.17709	1.35992	0.648228	0.131	0.456225	4.87388e-12	-0.634934	-6.9092	0.00050966	0.359861	3.47563	2.22045e-15	-0.777108	-7.926
dme04711	gene_list	Circadian rhythm - fly - Drosophila melanogaster (fruit fly)	13	0.883577	0.062661	0.146437	0.677695	-0.0550011	-0.41561	0.982367	0.0936389	0.0221009	0.56813	0.193174	0.570807	0.572067	-0.117662	-0.56501	0.557611	0.0995354	0.586394
dme04745	gene_list	Phototransduction - fly - Drosophila melanogaster (fruit fly)	32	0.344463	0.178859	0.945384	0.440524	0.163463	0.771308	0.890101	0.0682011	-0.138177	0.724146	0.107831	0.352923	0.821316	-0.0153954	-0.225852	0.60684	0.03963	0.51459
