# Supplementary material for: Fatty acid tryptamide from cacao elongates Drosophila melanogaster lifespan with sirtuin-dependent heat shock protein expression
Source: Sci Rep. 2022 Jul 15;12:12080. doi: 10.1038/s41598-022-16471-1 (PMC9287426; doi:10.1038/s41598-022-16471-1)
Supplement: Supplementary file 9 — Supplementary Information 9. [file 41598_2022_16471_MOESM9_ESM.xlsx]

## Sheet: ♂
♂の結果							SF					D-Trp					T-Trp					Res							♂	SF						♂	D-Trp						♂	Res
	Control	Fa-Trp21	Fa-Trp23	Res				survival rate Ars	# (start)	# (dead)			survival rate Res	# (start)	# (dead)			survival rate SF	# (start)	# (dead)			survival rate SF	# (start)	# (dead)		#	vial#	sex	day (start)	day (dead)	lifespan (day)		#	vial#	sex	day (start)	day (dead)	lifespan (day)		#	vial#	sex	day (start)	day (dead)	lifespan (day)		#	vial#
0	1	1	1	1			0	1	100	0		0	1	100	0		0	1	20	0		0	1	100	0		81	5	♂	2020-02-08	2020-02-26	18		1	11	♂	2020-02-05	2020-02-25	20		81	25	♂	2020-02-08	2020-02-15	7		1	32
1	1	1	1	1			1	1	100	0		1	1	100	0		1	1	20	0		1	1	100	0		1	1	♂	2020-02-05	2020-02-25	20		81	15	♂	2020-02-08	2020-02-28	20		41	23	♂	2020-02-07	2020-02-25	18		2	32
2	1	1	1	1			2	1	100	0		2	1	100	0		2	1	20	0		2	1	100	0		61	4	♂	2020-02-07	2020-02-28	21		82	15	♂	2020-02-08	2020-02-28	20		21	22	♂	2020-02-06	2020-02-29	23		3	32
3	1	1	1	1			3	1	100	0		3	1	100	0		3	1	20	0		3	1	100	0		82	5	♂	2020-02-08	2020-02-29	21		41	13	♂	2020-02-07	2020-02-28	21		82	25	♂	2020-02-08	2020-03-03	24		4	32
4	1	1	1	1			4	1	100	0		4	1	100	0		4	1	20	0		4	1	100	0		21	2	♂	2020-02-06	2020-02-28	22		42	13	♂	2020-02-07	2020-02-28	21		83	25	♂	2020-02-08	2020-03-03	24		5	32
5	1	1	1	1			5	1	100	0		5	1	100	0		5	1	20	0		5	1	100	0		22	2	♂	2020-02-06	2020-02-28	22		61	14	♂	2020-02-07	2020-03-03	25		84	25	♂	2020-02-08	2020-03-04	25		6	32
6	1	1	1	1			6	1	100	0		6	1	100	0		6	1	20	0		6	1	100	0		41	3	♂	2020-02-07	2020-02-29	22		62	14	♂	2020-02-07	2020-03-03	25		42	23	♂	2020-02-07	2020-03-04	26		7	32
7	1	1	1	1			7	1	100	0		7	1	100	0		7	1	20	0		7	1	100	1		42	3	♂	2020-02-07	2020-02-29	22		21	12	♂	2020-02-06	2020-03-03	26		43	23	♂	2020-02-07	2020-03-04	26		8	32
8	1	1	1	0.99			8	1	100	0		8	1	100	0		8	1	20	0		8	0.99	99	0		2	1	♂	2020-02-05	2020-02-28	23		22	12	♂	2020-02-06	2020-03-03	26		1	21	♂	2020-02-05	2020-03-03	27		9	32
9	1	1	1	0.99			9	1	100	0		9	1	100	0		9	1	20	0		9	0.99	99	0		23	2	♂	2020-02-06	2020-02-29	23		23	12	♂	2020-02-06	2020-03-03	26		2	21	♂	2020-02-05	2020-03-03	27		10	32
10	1	1	1	0.99			10	1	100	0		10	1	100	0		10	1	20	0		10	0.99	99	0		3	1	♂	2020-02-05	2020-02-29	24		24	12	♂	2020-02-06	2020-03-03	26		3	21	♂	2020-02-05	2020-03-03	27		11	32
11	1	1	1	0.99			11	1	100	0		11	1	100	0		11	1	20	0		11	0.99	99	0		4	1	♂	2020-02-05	2020-02-29	24		25	12	♂	2020-02-06	2020-03-03	26		4	21	♂	2020-02-05	2020-03-03	27		12	32
12	1	1	1	0.99			12	1	100	0		12	1	100	0		12	1	20	0		12	0.99	99	0		5	1	♂	2020-02-05	2020-02-29	24		2	11	♂	2020-02-05	2020-03-03	27		5	21	♂	2020-02-05	2020-03-03	27		13	32
13	1	1	1	0.99			13	1	100	0		13	1	100	0		13	1	20	0		13	0.99	99	0		6	1	♂	2020-02-05	2020-02-29	24		3	11	♂	2020-02-05	2020-03-03	27		6	21	♂	2020-02-05	2020-03-03	27		14	32
14	1	1	1	0.99			14	1	100	0		14	1	100	0		14	1	20	0		14	0.99	99	0		7	1	♂	2020-02-05	2020-02-29	24		4	11	♂	2020-02-05	2020-03-03	27		7	21	♂	2020-02-05	2020-03-03	27		15	32
15	1	1	1	0.99			15	1	100	0		15	1	100	0		15	1	20	0		15	0.99	99	0		83	5	♂	2020-02-08	2020-03-03	24		5	11	♂	2020-02-05	2020-03-03	27		8	21	♂	2020-02-05	2020-03-03	27		16	32
16	1	1	1	0.99			16	1	100	0		16	1	100	0		16	1	20	0		16	0.99	99	0		84	5	♂	2020-02-08	2020-03-03	24		6	11	♂	2020-02-05	2020-03-03	27		9	21	♂	2020-02-05	2020-03-03	27		17	32
17	1	1	1	0.99			17	1	100	0		17	1	100	0		17	1	20	0		17	0.99	99	0		85	5	♂	2020-02-08	2020-03-03	24		7	11	♂	2020-02-05	2020-03-03	27		10	21	♂	2020-02-05	2020-03-03	27		18	32
18	1	1	1	0.99			18	1	100	1		18	1	100	0		18	1	20	0		18	0.99	99	1		86	5	♂	2020-02-08	2020-03-03	24		8	11	♂	2020-02-05	2020-03-03	27		22	22	♂	2020-02-06	2020-03-04	27		19	32
19	0.99	1	1	0.98			19	0.99	99	0		19	1	100	0		19	1	20	0		19	0.98	98	0		43	3	♂	2020-02-07	2020-03-03	25		26	12	♂	2020-02-06	2020-03-04	27		85	25	♂	2020-02-08	2020-03-06	27		20	32
20	0.99	1	1	0.98			20	0.99	99	1		20	1	100	3		20	1	20	0		20	0.98	98	0		44	3	♂	2020-02-07	2020-03-03	25		27	12	♂	2020-02-06	2020-03-04	27		86	25	♂	2020-02-08	2020-03-06	27		集計	20
21	0.98	0.97	1	0.98			21	0.98	98	2		21	0.97	97	2		21	1	20	0		21	0.98	98	0		45	3	♂	2020-02-07	2020-03-03	25		83	15	♂	2020-02-08	2020-03-06	27		11	21	♂	2020-02-05	2020-03-04	28
22	0.96	0.95	1	0.98			22	0.96	96	4		22	0.95	95	0		22	1	20	0		22	0.98	98	0		62	4	♂	2020-02-07	2020-03-03	25		84	15	♂	2020-02-08	2020-03-06	27		12	21	♂	2020-02-05	2020-03-04	28
23	0.92	0.95	1	0.98			23	0.92	92	2		23	0.95	95	0		23	1	20	0		23	0.98	98	1		63	4	♂	2020-02-07	2020-03-03	25		85	15	♂	2020-02-08	2020-03-06	27		13	21	♂	2020-02-05	2020-03-04	28
24	0.9	0.95	1	0.97			24	0.9	90	9		24	0.95	95	0		24	1	20	0		24	0.97	97	2		64	4	♂	2020-02-07	2020-03-03	25		86	15	♂	2020-02-08	2020-03-06	27		44	23	♂	2020-02-07	2020-03-06	28
25	0.81	0.95	1	0.95			25	0.81	81	9		25	0.95	95	2		25	1	20	0		25	0.95	95	1		87	5	♂	2020-02-08	2020-03-04	25		9	11	♂	2020-02-05	2020-03-04	28		45	23	♂	2020-02-07	2020-03-06	28
26	0.72	0.93	1	0.94			26	0.72	72	21		26	0.93	93	5		26	1	20	1		26	0.94	94	2		88	5	♂	2020-02-08	2020-03-04	25		10	11	♂	2020-02-05	2020-03-04	28		46	23	♂	2020-02-07	2020-03-06	28
27	0.51	0.88	0.95	0.92			27	0.51	51	12		27	0.88	88	13		27	0.95	19	0		27	0.92	92	13		89	5	♂	2020-02-08	2020-03-04	25		11	11	♂	2020-02-05	2020-03-04	28		61	24	♂	2020-02-07	2020-03-06	28
28	0.39	0.75	0.95	0.79			28	0.39	39	15		28	0.75	75	16		28	0.95	19	0		28	0.79	79	12		24	2	♂	2020-02-06	2020-03-03	26		43	13	♂	2020-02-07	2020-03-06	28		62	24	♂	2020-02-07	2020-03-06	28
29	0.24	0.59	0.95	0.67			29	0.24	24	4		29	0.59	59	8		29	0.95	19	5		29	0.67	67	11		25	2	♂	2020-02-06	2020-03-03	26		44	13	♂	2020-02-07	2020-03-06	28		63	24	♂	2020-02-07	2020-03-06	28
30	0.2	0.51	0.7	0.56			30	0.2	20	2		30	0.51	51	4		30	0.7	14	2		30	0.56	56	4		26	2	♂	2020-02-06	2020-03-03	26		63	14	♂	2020-02-07	2020-03-06	28		87	25	♂	2020-02-08	2020-03-07	28
31	0.18	0.47	0.6	0.52			31	0.18	18	4		31	0.47	47	6		31	0.6	12	0		31	0.52	52	8		27	2	♂	2020-02-06	2020-03-03	26		64	14	♂	2020-02-07	2020-03-06	28		88	25	♂	2020-02-08	2020-03-07	28
32	0.14	0.41	0.6	0.44			32	0.14	14	7		32	0.41	41	12		32	0.6	12	0		32	0.44	44	12		28	2	♂	2020-02-06	2020-03-03	26		65	14	♂	2020-02-07	2020-03-06	28		89	25	♂	2020-02-08	2020-03-07	28
33	0.07	0.29	0.6	0.32			33	0.07	7	2		33	0.29	29	6		33	0.6	12	6		33	0.32	32	6		29	2	♂	2020-02-06	2020-03-03	26		66	14	♂	2020-02-07	2020-03-06	28		23	22	♂	2020-02-06	2020-03-06	29
34	0.05	0.23	0.3	0.26			34	0.05	5	2		34	0.23	23	6		34	0.3	6	1		34	0.26	26	7		30	2	♂	2020-02-06	2020-03-03	26		67	14	♂	2020-02-07	2020-03-06	28		24	22	♂	2020-02-06	2020-03-06	29
35	0.03	0.17	0.25	0.19			35	0.03	3	0		35	0.17	17	8		35	0.25	5	0		35	0.19	19	9		31	2	♂	2020-02-06	2020-03-03	26		87	15	♂	2020-02-08	2020-03-07	28		25	22	♂	2020-02-06	2020-03-06	29
36	0.03	0.09	0.25	0.1			36	0.03	3	0		36	0.09	9	4		36	0.25	5	1		36	0.1	10	5		32	2	♂	2020-02-06	2020-03-03	26		88	15	♂	2020-02-08	2020-03-07	28		26	22	♂	2020-02-06	2020-03-06	29
37	0.03	0.05	0.2	0.05			37	0.03	3	0		37	0.05	5	2		37	0.2	4	2		37	0.05	5	1		33	2	♂	2020-02-06	2020-03-03	26		89	15	♂	2020-02-08	2020-03-07	28		27	22	♂	2020-02-06	2020-03-06	29
38	0.03	0.03	0.1	0.04			38	0.03	3	1		38	0.03	3	0		38	0.1	2	0		38	0.04	4	0		34	2	♂	2020-02-06	2020-03-03	26		90	15	♂	2020-02-08	2020-03-07	28		28	22	♂	2020-02-06	2020-03-06	29
39	0.02	0.03	0.1	0.04			39	0.02	2	1		39	0.03	3	1		39	0.1	2	0		39	0.04	4	1		35	2	♂	2020-02-06	2020-03-03	26		91	15	♂	2020-02-08	2020-03-07	28		47	23	♂	2020-02-07	2020-03-07	29
40	0.01	0.02	0.1	0.03			40	0.01	1	0		40	0.02	2	1		40	0.1	2	0		40	0.03	3	0		36	2	♂	2020-02-06	2020-03-03	26		92	15	♂	2020-02-08	2020-03-07	28		48	23	♂	2020-02-07	2020-03-07	29
41	0.01	0.01	0.1	0.03			41	0.01	1	0		41	0.01	1	0		41	0.1	2	1		41	0.03	3	1		46	3	♂	2020-02-07	2020-03-04	26		28	12	♂	2020-02-06	2020-03-06	29		49	23	♂	2020-02-07	2020-03-07	29
42	0.01	0.01	0.05	0.02			42	0.01	1	1		42	0.01	1	0		42	0.05	1	0		42	0.02	2	0		47	3	♂	2020-02-07	2020-03-04	26		29	12	♂	2020-02-06	2020-03-06	29		64	24	♂	2020-02-07	2020-03-07	29
43	0	0.01	0.05	0.02			43	0	0	0		43	0.01	1	0		43	0.05	1	1		43	0.02	2	0		65	4	♂	2020-02-07	2020-03-04	26		45	13	♂	2020-02-07	2020-03-07	29		65	24	♂	2020-02-07	2020-03-07	29
44	0	0.01	0	0.02			44	0	0	0		44	0.01	1	0		44	0	0	0		44	0.02	2	1		66	4	♂	2020-02-07	2020-03-04	26		46	13	♂	2020-02-07	2020-03-07	29		14	21	♂	2020-02-05	2020-03-06	30
45	0	0.01	0	0.01			45	0	0	0		45	0.01	1	0		45	0	0	0		45	0.01	1	0		67	4	♂	2020-02-07	2020-03-04	26		68	14	♂	2020-02-07	2020-03-07	29		15	21	♂	2020-02-05	2020-03-06	30
46	0	0.01	0	0.01			46	0	0	0		46	0.01	1	1		46	0	0	0		46	0.01	1	1		68	4	♂	2020-02-07	2020-03-04	26		69	14	♂	2020-02-07	2020-03-07	29		29	22	♂	2020-02-06	2020-03-07	30
47	0	0	0	0			47	0	0	0		47	0	0	0		47	0	0	0		47	0	0	0		69	4	♂	2020-02-07	2020-03-04	26		70	14	♂	2020-02-07	2020-03-07	29		30	22	♂	2020-02-06	2020-03-07	30
48	0	0	0	0			48	0	0	0		48	0	0	0		48	0	0	0		48	0	0	0		70	4	♂	2020-02-07	2020-03-04	26		71	14	♂	2020-02-07	2020-03-07	29		16	21	♂	2020-02-05	2020-03-07	31
49	0	0	0	0			49	0	0	0		49	0	0	0		49	0	0	0		49	0	0	0		8	1	♂	2020-02-05	2020-03-03	27		12	11	♂	2020-02-05	2020-03-06	30		90	25	♂	2020-02-08	2020-03-10	31
50	0	0	0	0			50	0	0	0		50	0	0	0		50	0	0	0		50	0	0	0		9	1	♂	2020-02-05	2020-03-03	27		13	11	♂	2020-02-05	2020-03-06	30		91	25	♂	2020-02-08	2020-03-10	31
																											10	1	♂	2020-02-05	2020-03-03	27		14	11	♂	2020-02-05	2020-03-06	30		92	25	♂	2020-02-08	2020-03-10	31
																											11	1	♂	2020-02-05	2020-03-03	27		30	12	♂	2020-02-06	2020-03-07	30		93	25	♂	2020-02-08	2020-03-10	31
																											12	1	♂	2020-02-05	2020-03-03	27		93	15	♂	2020-02-08	2020-03-10	31		94	25	♂	2020-02-08	2020-03-10	31
																											13	1	♂	2020-02-05	2020-03-03	27		94	15	♂	2020-02-08	2020-03-10	31		95	25	♂	2020-02-08	2020-03-10	31
																											14	1	♂	2020-02-05	2020-03-03	27		95	15	♂	2020-02-08	2020-03-10	31		96	25	♂	2020-02-08	2020-03-10	31
																											15	1	♂	2020-02-05	2020-03-03	27		96	15	♂	2020-02-08	2020-03-10	31		50	23	♂	2020-02-07	2020-03-10	32
																											90	5	♂	2020-02-08	2020-03-06	27		97	15	♂	2020-02-08	2020-03-10	31		51	23	♂	2020-02-07	2020-03-10	32
																											91	5	♂	2020-02-08	2020-03-06	27		98	15	♂	2020-02-08	2020-03-10	31		52	23	♂	2020-02-07	2020-03-10	32
																											92	5	♂	2020-02-08	2020-03-06	27		47	13	♂	2020-02-07	2020-03-10	32		53	23	♂	2020-02-07	2020-03-10	32
																											93	5	♂	2020-02-08	2020-03-06	27		48	13	♂	2020-02-07	2020-03-10	32		54	23	♂	2020-02-07	2020-03-10	32
																											48	3	♂	2020-02-07	2020-03-06	28		49	13	♂	2020-02-07	2020-03-10	32		55	23	♂	2020-02-07	2020-03-10	32
																											49	3	♂	2020-02-07	2020-03-06	28		50	13	♂	2020-02-07	2020-03-10	32		66	24	♂	2020-02-07	2020-03-10	32
																											50	3	♂	2020-02-07	2020-03-06	28		51	13	♂	2020-02-07	2020-03-10	32		67	24	♂	2020-02-07	2020-03-10	32
																											51	3	♂	2020-02-07	2020-03-06	28		52	13	♂	2020-02-07	2020-03-10	32		68	24	♂	2020-02-07	2020-03-10	32
																											52	3	♂	2020-02-07	2020-03-06	28		53	13	♂	2020-02-07	2020-03-10	32		69	24	♂	2020-02-07	2020-03-10	32
																											53	3	♂	2020-02-07	2020-03-06	28		54	13	♂	2020-02-07	2020-03-10	32		70	24	♂	2020-02-07	2020-03-10	32
																											71	4	♂	2020-02-07	2020-03-06	28		72	14	♂	2020-02-07	2020-03-10	32		97	25	♂	2020-02-08	2020-03-11	32
																											72	4	♂	2020-02-07	2020-03-06	28		73	14	♂	2020-02-07	2020-03-10	32		31	22	♂	2020-02-06	2020-03-10	33
																											73	4	♂	2020-02-07	2020-03-06	28		74	14	♂	2020-02-07	2020-03-10	32		32	22	♂	2020-02-06	2020-03-10	33
																											74	4	♂	2020-02-07	2020-03-06	28		75	14	♂	2020-02-07	2020-03-10	32		33	22	♂	2020-02-06	2020-03-10	33
																											75	4	♂	2020-02-07	2020-03-06	28		31	12	♂	2020-02-06	2020-03-10	33		71	24	♂	2020-02-07	2020-03-11	33
																											76	4	♂	2020-02-07	2020-03-06	28		32	12	♂	2020-02-06	2020-03-10	33		72	24	♂	2020-02-07	2020-03-11	33
																											77	4	♂	2020-02-07	2020-03-06	28		33	12	♂	2020-02-06	2020-03-10	33		73	24	♂	2020-02-07	2020-03-11	33
																											94	5	♂	2020-02-08	2020-03-07	28		34	12	♂	2020-02-06	2020-03-10	33		17	21	♂	2020-02-05	2020-03-10	34
																											95	5	♂	2020-02-08	2020-03-07	28		35	12	♂	2020-02-06	2020-03-10	33		18	21	♂	2020-02-05	2020-03-10	34
																											37	2	♂	2020-02-06	2020-03-06	29		36	12	♂	2020-02-06	2020-03-10	33		34	22	♂	2020-02-06	2020-03-11	34
																											38	2	♂	2020-02-06	2020-03-06	29		15	11	♂	2020-02-05	2020-03-10	34		35	22	♂	2020-02-06	2020-03-11	34
																											78	4	♂	2020-02-07	2020-03-07	29		16	11	♂	2020-02-05	2020-03-10	34		36	22	♂	2020-02-06	2020-03-11	34
																											79	4	♂	2020-02-07	2020-03-07	29		17	11	♂	2020-02-05	2020-03-10	34		98	25	♂	2020-02-08	2020-03-13	34
																											16	1	♂	2020-02-05	2020-03-06	30		37	12	♂	2020-02-06	2020-03-11	34		99	25	♂	2020-02-08	2020-03-13	34
																											39	2	♂	2020-02-06	2020-03-07	30		99	15	♂	2020-02-08	2020-03-13	34		19	21	♂	2020-02-05	2020-03-11	35
																											17	1	♂	2020-02-05	2020-03-07	31		100	15	♂	2020-02-08	2020-03-13	34		56	23	♂	2020-02-07	2020-03-13	35
																											96	5	♂	2020-02-08	2020-03-10	31		18	11	♂	2020-02-05	2020-03-11	35		57	23	♂	2020-02-07	2020-03-13	35
																											97	5	♂	2020-02-08	2020-03-10	31		55	13	♂	2020-02-07	2020-03-13	35		74	24	♂	2020-02-07	2020-03-13	35
																											98	5	♂	2020-02-08	2020-03-10	31		56	13	♂	2020-02-07	2020-03-13	35		75	24	♂	2020-02-07	2020-03-13	35
																											54	3	♂	2020-02-07	2020-03-10	32		57	13	♂	2020-02-07	2020-03-13	35		76	24	♂	2020-02-07	2020-03-13	35
																											55	3	♂	2020-02-07	2020-03-10	32		58	13	♂	2020-02-07	2020-03-13	35		77	24	♂	2020-02-07	2020-03-13	35
																											56	3	♂	2020-02-07	2020-03-10	32		76	14	♂	2020-02-07	2020-03-13	35		78	24	♂	2020-02-07	2020-03-13	35
																											57	3	♂	2020-02-07	2020-03-10	32		77	14	♂	2020-02-07	2020-03-13	35		79	24	♂	2020-02-07	2020-03-13	35
																											58	3	♂	2020-02-07	2020-03-10	32		78	14	♂	2020-02-07	2020-03-13	35		37	22	♂	2020-02-06	2020-03-13	36
																											59	3	♂	2020-02-07	2020-03-10	32		38	12	♂	2020-02-06	2020-03-13	36		38	22	♂	2020-02-06	2020-03-13	36
																											99	5	♂	2020-02-08	2020-03-11	32		39	12	♂	2020-02-06	2020-03-13	36		58	23	♂	2020-02-07	2020-03-14	36
																											40	2	♂	2020-02-06	2020-03-10	33		59	13	♂	2020-02-07	2020-03-14	36		59	23	♂	2020-02-07	2020-03-14	36
																											60	3	♂	2020-02-07	2020-03-11	33		79	14	♂	2020-02-07	2020-03-14	36		80	24	♂	2020-02-07	2020-03-14	36
																											18	1	♂	2020-02-05	2020-03-10	34		19	11	♂	2020-02-05	2020-03-13	37		39	22	♂	2020-02-06	2020-03-14	37
																											100	5	♂	2020-02-08	2020-03-13	34		20	11	♂	2020-02-05	2020-03-13	37		60	23	♂	2020-02-07	2020-03-17	39
																											19	1	♂	2020-02-05	2020-03-14	38		60	13	♂	2020-02-07	2020-03-17	39		20	21	♂	2020-02-05	2020-03-17	41
																											80	4	♂	2020-02-07	2020-03-17	39		80	14	♂	2020-02-07	2020-03-18	40		100	25	♂	2020-02-08	2020-03-23	44
																											20	1	♂	2020-02-05	2020-03-18	42		40	12	♂	2020-02-06	2020-03-23	46		40	22	♂	2020-02-06	2020-03-23	46
																											集計	100				27.22		集計	100				30.28		集計	100				30.69
																													♂
																													Cont vs D-Trp							D-Trp vs Res
																													Ｆｔｅｓｔ	0.178921						Ｆｔｅｓｔ	0.278773
																													Ttest	2.74952e-07						Ttest	0.52807
																													Cont vs Res
																													Ｆｔｅｓｔ	0.0155918						D-Trp vs T-Trp
																																				Ｆｔｅｓｔ	0.959155
	SF	TF	ETG	1mM EGCg	10mM EGCg																								Ttest	5.68409e-08
																																				Ttest	0.0168199
平均	51.2857	51.1929	47.5214	52.9784	44.9571
標準誤差	1.36594	1.28678	1.49763	1.43571	1.29997																								Cont vs T-Trp
中央値（メジアン）	55	55	49.5	58	48																								Ｆｔｅｓｔ	0.404198						Res vs T-Trp
最頻値（モード）	55	62	48	69	41																															Ｆｔｅｓｔ	0.585383
標準偏差	16.1621	15.2254	17.7202	16.9267	15.3814																								Ttest	2.97001e-08
分散	261.213	231.811	314.007	286.514	236.588																															Ttest	0.0658612
尖度	1.44341	1.45364	0.429321	1.27398	0.621284
歪度	-1.35901	-1.25658	-0.967515	-1.35272	-0.903752
範囲	68	76	72	70	71
最小	5	5	4	4	4
最大	73	81	76	74	75
合計	7180	7167	6653	7364	6294
標本数	140	140	140	139	140
最大値(1)	73	81	76	74	75
最小値(1)	5	5	4	4	4
信頼区間(95.0%)	2.70072	2.54419	2.96109	2.83883	2.57027
	Cont. (SF)	TF	ETG	1mM EGCg	10mM EGCg
中央値（メジアン）	55	55	49.5	58	48
標準偏差	16.1621	15.2254	17.7202	16.9267	15.3814
カイ2乗(ログランク)		0.453	2.0398	3.4282	19.5332
カイ2乗(Wilcoxon)		0.106	4.1009	2.1555	19.3135
p値 (ログランク)		0.5009	0.1532	0.0641	<.0001*
p値 (Wilcoxon)		0.7447	0.0429*	0.1421	<.0001*
	ＳＦ	707	210
平均	4.97403	7.78808	6.58692
標準誤差	0.184164	0.216295	0.153254
中央値 （メジアン）	5	7.41667	7
最頻値 （モード）	7	6	6
標準偏差	1.61604	2.08587	1.48585
分散	2.61157	4.35087	2.20776
尖度	-1.12727	-0.108936	0.975171
歪度	-0.024218	0.5224	-1.0082
範囲	6.04167	10.0417	7
最小	2	3.375	2
最大	8.04167	13.4167	9
合計	383	724.292	619.17
標本数	77	93	94
最大値(1)	8.04167	13.4167	9
最小値(1)	2	3.375	2
信頼区間(95.0%)	0.366795	0.429581	0.304332
	列1		列1		列1
	平均	4 days, 23:22:35.844000	平均	4.97403	平均	4.97403
	標準誤差	0.184164	標準誤差	0.184164	標準誤差	0.184164
	中央値 （メジアン）	5	中央値 （メジアン）	5	中央値 （メジアン）	5
	最頻値 （モード）	7	最頻値 （モード）	7	最頻値 （モード）	7
	標準偏差	1.61604	標準偏差	1.61604	標準偏差	1.61604
	分散	2.61157	分散	2.61157	分散	2.61157
	尖度	-1.12727	尖度	-1.12727	尖度	-1.12727
	歪度	-0.024218	歪度	-0.024218	歪度	-0.024218
	範囲	6.04167	範囲	6.04167	範囲	6.04167
	最小	2 days, 0:00:00	最小	2	最小	2
	最大	8 days, 1:00:00	最大	8.04167	最大	8.04167
	合計	383 days, 0:00:00	合計	383	合計	383
	標本数	77	標本数	77	標本数	77
	最大値(1)	8 days, 1:00:00	最大値(1)	8.04167	最大値(1)	8.04167
	最小値(1)	2 days, 0:00:00	最小値(1)	2	最小値(1)	2
	信頼区間(95.0%)	0.366795	信頼区間(95.0%)	0.366795	信頼区間(95.0%)	0.366795
																																						vs Res	vs SF
																																						0.00986118	#REF!
																																					FTEST	0.0892976	#REF!
																																					TTEST
[truncated: 4 more columns]

## Sheet: JMP用♂
Food	Lifespan
SF	20
SF	23
SF	24
SF	24
SF	24
SF	24
SF	24
SF	27
SF	27
SF	27
SF	27
SF	27
SF	27
SF	27
SF	27
SF	30
SF	31
SF	34
SF	38
SF	42
SF	22
SF	22
SF	23
SF	26
SF	26
SF	26
SF	26
SF	26
SF	26
SF	26
SF	26
SF	26
SF	26
SF	26
SF	26
SF	26
SF	29
SF	29
SF	30
SF	33
SF	22
SF	22
SF	25
SF	25
SF	25
SF	26
SF	26
SF	28
SF	28
SF	28
SF	28
SF	28
SF	28
SF	32
SF	32
SF	32
SF	32
SF	32
SF	32
SF	33
SF	21
SF	25
SF	25
SF	25
SF	26
SF	26
SF	26
SF	26
SF	26
SF	26
SF	28
SF	28
SF	28
SF	28
SF	28
SF	28
SF	28
SF	29
SF	29
SF	39
SF	18
SF	21
SF	24
SF	24
SF	24
SF	24
SF	25
SF	25
SF	25
SF	27
SF	27
SF	27
SF	27
SF	28
SF	28
SF	31
SF	31
SF	31
SF	32
SF	34
D-Trp	20
D-Trp	27
D-Trp	27
D-Trp	27
D-Trp	27
D-Trp	27
D-Trp	27
D-Trp	27
D-Trp	28
D-Trp	28
D-Trp	28
D-Trp	30
D-Trp	30
D-Trp	30
D-Trp	34
D-Trp	34
D-Trp	34
D-Trp	35
D-Trp	37
D-Trp	37
D-Trp	26
D-Trp	26
D-Trp	26
D-Trp	26
D-Trp	26
D-Trp	27
D-Trp	27
D-Trp	29
D-Trp	29
D-Trp	30
D-Trp	33
D-Trp	33
D-Trp	33
D-Trp	33
D-Trp	33
D-Trp	33
D-Trp	34
D-Trp	36
D-Trp	36
D-Trp	46
D-Trp	21
D-Trp	21
D-Trp	28
D-Trp	28
D-Trp	29
D-Trp	29
D-Trp	32
D-Trp	32
D-Trp	32
D-Trp	32
D-Trp	32
D-Trp	32
D-Trp	32
D-Trp	32
D-Trp	35
D-Trp	35
D-Trp	35
D-Trp	35
D-Trp	36
D-Trp	39
D-Trp	25
D-Trp	25
D-Trp	28
D-Trp	28
D-Trp	28
D-Trp	28
D-Trp	28
D-Trp	29
D-Trp	29
D-Trp	29
D-Trp	29
D-Trp	32
D-Trp	32
D-Trp	32
D-Trp	32
D-Trp	35
D-Trp	35
D-Trp	35
D-Trp	36
D-Trp	40
D-Trp	20
D-Trp	20
D-Trp	27
D-Trp	27
D-Trp	27
D-Trp	27
D-Trp	28
D-Trp	28
D-Trp	28
D-Trp	28
D-Trp	28
D-Trp	28
D-Trp	31
D-Trp	31
D-Trp	31
D-Trp	31
D-Trp	31
D-Trp	31
D-Trp	34
D-Trp	34
Resveratrol	27
Resveratrol	27
Resveratrol	27
Resveratrol	27
Resveratrol	27
Resveratrol	27
Resveratrol	27
Resveratrol	27
Resveratrol	27
Resveratrol	27
Resveratrol	28
Resveratrol	28
Resveratrol	28
Resveratrol	30
Resveratrol	30
Resveratrol	31
Resveratrol	34
Resveratrol	34
Resveratrol	35
Resveratrol	41
Resveratrol	23
Resveratrol	27
Resveratrol	29
Resveratrol	29
Resveratrol	29
Resveratrol	29
Resveratrol	29
Resveratrol	29
Resveratrol	30
Resveratrol	30
Resveratrol	33
Resveratrol	33
Resveratrol	33
Resveratrol	34
Resveratrol	34
Resveratrol	34
Resveratrol	36
Resveratrol	36
Resveratrol	37
Resveratrol	46
Resveratrol	18
Resveratrol	26
Resveratrol	26
Resveratrol	28
Resveratrol	28
Resveratrol	28
Resveratrol	29
Resveratrol	29
Resveratrol	29
Resveratrol	32
Resveratrol	32
Resveratrol	32
Resveratrol	32
Resveratrol	32
Resveratrol	32
Resveratrol	35
Resveratrol	35
Resveratrol	36
Resveratrol	36
Resveratrol	39
Resveratrol	28
Resveratrol	28
Resveratrol	28
Resveratrol	29
Resveratrol	29
Resveratrol	32
Resveratrol	32
Resveratrol	32
Resveratrol	32
Resveratrol	32
Resveratrol	33
Resveratrol	33
Resveratrol	33
Resveratrol	35
Resveratrol	35
Resveratrol	35
Resveratrol	35
Resveratrol	35
Resveratrol	35
Resveratrol	36
Resveratrol	7
Resveratrol	24
Resveratrol	24
Resveratrol	25
Resveratrol	27
Resveratrol	27
Resveratrol	28
Resveratrol	28
Resveratrol	28
Resveratrol	31
Resveratrol	31
Resveratrol	31
Resveratrol	31
Resveratrol	31
Resveratrol	31
Resveratrol	31
Resveratrol	32
Resveratrol	34
Resveratrol	34
Resveratrol	44
T-Trp	26
T-Trp	29
T-Trp	29
T-Trp	29
T-Trp	29
T-Trp	29
T-Trp	30
T-Trp	30
T-Trp	33
T-Trp	33
T-Trp	33
T-Trp	33
T-Trp	33
T-Trp	33
T-Trp	34
T-Trp	36
T-Trp	37
T-Trp	37
T-Trp	41
T-Trp	43
