# Supplementary material for: Fatty acid tryptamide from cacao elongates Drosophila melanogaster lifespan with sirtuin-dependent heat shock protein expression
Source: Sci Rep. 2022 Jul 15;12:12080. doi: 10.1038/s41598-022-16471-1 (PMC9287426; doi:10.1038/s41598-022-16471-1)
Supplement: Supplementary file 10 — Supplementary Information 10. [file 41598_2022_16471_MOESM10_ESM.xlsx]

## Sheet: Sheet1
	0	10	25	50	100	200	0	10	25	50	100	200
Control	5.23	212.36	324.88	423.45	521.78	612.8	6.58	256.78	435.78	518.9	708.45	723.7	FaTrp21
	9.54	289.56	398.76	523.69	589.32	689.76	9.89	287.67	467.78	598.43	777.34	890.56
	2.81458	247.254	346.616	415.364	568.391	636.249	5.42983	278.257	429.337	579.533	680.062	800.333
ARs	5.14	309.89	436.89	623.99	854.65	914.67	6.68	243.89	408.87	556.57	689.99	790.34	FaTrp23
	7.99	407.65	532.12	698.76	888.76	1123.56	9.77	297.54	478.89	645.78	796.54	845.78
	4.72763	332.128	525.242	611.936	854.029	991.423	6.49598	296.841	508.809	575.571	837.692	893.816
